# Supplementary material for: Drug repurposing to tackle parainfluenza 3 based on multi-similarities and network proximity analysis
Source: Front Pharmacol. 2024 Oct 1;15:1428925. doi: 10.3389/fphar.2024.1428925 (PMC11473393; doi:10.3389/fphar.2024.1428925)
Supplement: Supplementary file 1 [file DataSheet2.zip]

Archive with 5 entries (4 files):
- Supplementary table/
- Supplementary table/Supplementary Information Table S1.xlsx
- Supplementary table/Supplementary Information Table S2.xlsx
- Supplementary table/Supplementary Information Table S3.xlsx
- Supplementary table/Supplementary Information Table S4.xlsx
