# Supplementary material for: Drug repurposing to tackle parainfluenza 3 based on multi-similarities and network proximity analysis
Source: Front Pharmacol. 2024 Oct 1;15:1428925. doi: 10.3389/fphar.2024.1428925 (PMC11473393; doi:10.3389/fphar.2024.1428925)
Supplement: Supplementary file 1 [file DataSheet2.zip › Supplementary table/Supplementary Information Table S2.xlsx]

## Sheet: 324 HPIV3 targets
PIV3 targets
Database	Target
DisGeNET	IL27,IL13,COX2,IL17D,MYDGF,PTGS2,MYOM2,STAT1,ACTB,OCA2,CXCL8,CD55,CSTB,PI4KB,IL17D,PLK1,MYDGF,RAB27A,FASTK,IFIH1,CFTR,THBS1,TLR1,CASP3,RAB11A,CLDN1,NLRP3,MIP,AMOTL1,CSF2,SEC14L2,IL27,CBLIF,AGFG1,ICAM1,IFIT1,IFNG,IL1B,IL6,CLDN7,CD46,LINC01672
OMIM	POLR3E,CCR5,CCL5,MTCO2P12
GeneCards	NEU1,IFNB1,ZNF17,IL6,IFNA1,RANBP2,CXCL8,STAT1,IFNG,FADD,COPB2,ARCN1,COPA,COPB1,COPG1,ARHGAP23,TMPRSS2,STAT2,CCL3,RIGI,LACTB,IRF3,CRP,ACE2,IL5,EIF2AK2,CD40LG,IL10,CD8A,MIR7-3HG,MX1,IFIH1,RNASEL,TNF,IL1B,TLR3,TUFM,IL2,CD4,DHX58,PI3,RNASE3,IFIT1,CCL5,CSF3,PDCD6IP,BST2,ICAM1,GAPDH,ADAM8,CIITA,RNPC3,CCR6,CFTR,CCL4,CD79A,CCL2,CXCL10,CXCL9,GPT,GGT1,SOAT1,LGALS7,CRAT,AKT1,ACE,ALB,IL4,CCL11,IL13,IL17A,ATR…
Summary	MYOM2,STAT1,ACTB,OCA2,CXCL8,CD55,CSTB,PI4KB,IL17D,PLK1,MYDGF,RAB27A,FASTK,IFIH1,CFTR,THBS1,TLR1,CASP3,RAB11A,CLDN1,NLRP3,MIP,AMOTL1,CSF2,SEC14L2,IL27,CBLIF,AGFG1,ICAM1,IFIT1,IFNG,IL1B,IL6,CLDN7,CD46,LINC01672,CCL5,CCR5,POLR3E,MTCO2P12,IL13,COX2,PTGS2,NEU1,IFNB1,ZNF17,IFNA1,RANBP2,FADD,COPB2,ARCN1,COPA,COPB1,COPG1,ARHGAP23,TMPRSS2,STAT2,CCL3,RIGI,LACTB,IRF3,CRP,ACE2,IL5,EIF2AK2,CD40LG,IL10,CD8A,MI…
