# Supplementary material for: Drug repurposing to tackle parainfluenza 3 based on multi-similarities and network proximity analysis
Source: Front Pharmacol. 2024 Oct 1;15:1428925. doi: 10.3389/fphar.2024.1428925 (PMC11473393; doi:10.3389/fphar.2024.1428925)
Supplement: Supplementary file 1 [file DataSheet2.zip › Supplementary table/Supplementary Information Table S3.xlsx]

## Sheet: (A)MeSH ID for 1364 diseases
MeSH ID for 1364 disease
MeSH_ID	disease name
D000014	Abnormalities, Drug Induced
D000022	Abortion, Spontaneous
D000027	Abortion, Incomplete
D000028	Abortion, Induced
D000038	Abscess
D000066553	Problem Behavior
D000067877	Autism Spectrum Disorder
D000070779	Giant Cell Tumor of Tendon Sheath
D000071057	Dyskinesias, Tardive
D000071067	Necrotizing Pneumonia
D000071074	Neonatal Sepses
D000072657	ST Elevation Myocardial Infarction
D000072716	Cancer Pains
D000072861	Phobia, Social
D000073605	Spotted Fever Group Rickettsiosis
D000073869	Smoking, Tobacco
D000075222	Essential Hypertension
D000075224	Cardiac Conduction System Diseases
D000077299	Healthcare-Associated Pneumonia
D000079689	Opioid-Induced Constipation
D000080223	Chronic Urticaria
D000080343	Meibomian Gland Dysfunction
D000080362	Stargardt Disease
D000080445	Asthma-Chronic Obstructive Pulmonary Disease Overlap Syndrome
D000086002	Mesothelioma, Malignant
D000086722	Rhinorrhea
D000138	Acidoses
D000140	Acidosis, Lactic
D000141	Acidosis, Renal Tubular
D000152	Acne Vulgaris
D000163	Acquired Immunodeficiency Syndrome
D000172	Acromegaly
D000196	Actinomycoses
D000197	Actinomycoses, Cervicofacial
D000208	Acute Disease
D000224	Addisons Disease
D000230	Adenocarcinoma
D000236	Adenoma
D000257	Adenoviridae Infections
D000267	Tissue Adhesion
D000292	Disease, Pelvic Inflammatory
D000306	Adrenal Cortex Neoplasm
D000308	Hyperfunction, Adrenocortical
D000309	Adrenal Insufficiencies
D000310	Adrenal Gland Neoplasm
D000312	Adrenal Hyperplasia, Congenital
D000339	Affect
D000361	Agammaglobulinemia
D000374	Aggression
D000377	Agnosia
D000379	Agoraphobia
D000402	Airway Obstruction
D000425	Alcohol Amnestic Disorder
D000430	Alcohol Withdrawal Delirium
D000437	Alcoholism
D000505	Alopecia
D000506	Alopecia Areata
D000532	Altitude Sickness
D000542	Allergic Alveolitides, Extrinsic
D000544	Alzheimer Disease
D000562	Amebiases
D000568	Amenorrhea
D000647	Amnesia
D000686	Amyloidoses
D000690	Amyotrophic Lateral Sclerosis
D000707	Anaphylaxis
D000724	Ancylostomiases
D000740	Anemia
D000741	Anemia, Aplastic
D000743	Anemia, Hemolytic
D000744	Anemia, Hemolytic, Autoimmune
D000749	Anemia, Megaloblastic
D000752	Anemia, Pernicious
D000753	Anemia, Refractory
D000754	Anemia, Refractory, with Excess of Blasts
D000755	Anemia, Sickle Cell
D000756	Anemia, Sideroblastic
D000758	Anesthesia
D000783	Aneurysms
D000787	Angina Pectoris
D000788	Angina Pectoris, Variant
D000789	Angina, Unstable
D000795	Fabry Disease
D000796	Angiolymphoid Hyperplasia with Eosinophilia
D000799	Angioedemas
D000855	Anorexia
D000858	Anovulation
D000881	Anthrax
D001002	Anuria
D001007	Anxiety
D001008	Anxiety Disorder
D001014	Aneurysms, Aortic
D001017	Aortic Coarctation
D001049	Apnea
D001064	Appendicitis
D001068	Feeding and Eating Disorders
D001145	Arrhythmia, Cardiac
D001157	Arterial Occlusive Disease
D001161	Arterioscleroses
D001167	Arteritides
D001168	Arthritides
D001170	Arthritis, Infectious
D001171	Arthritis, Juvenile
D001172	Arthritis, Rheumatoid
D001196	Ascariases
D001201	Ascites
D001206	Ascorbic Acid Deficiencies
D001228	Aspergilloses
D001229	Allergic Aspergilloses, Bronchopulmonary
D001249	Asthma
D001250	Asthma, Exercise Induced
D001254	Astrocytoma
D001264	Athetoses
D001281	Atrial Fibrillation
D001282	Atrial Flutter
D001284	Atrophies
D001289	Attention Deficit Disorder with Hyperactivity
D001321	Autistic Disorder
D001327	Autoimmune Diseases
D001361	Avitaminoses
D001404	Babesiases
D001416	Back Pain
D001424	Bacterial Infections
D001437	Bacteriuria
D001442	Bacteroides Infection
D001474	Bartonella Infection
D001477	Syndrome, Bartter's
D001480	Basal Ganglia Disease
D001523	Disorders, Mental
D001528	Behcet Syndrome
D001602	Beriberi
D001607	Beryllioses
D001660	Biliary Tract Diseases
D001714	Bipolar Disorders
D001733	Bites and Stings
D001745	Urinary Bladder Diseases
D001748	Urinary Bladder Neck Obstruction
D001749	Urinary Bladder Neoplasms
D001750	Neurogenic Urinary Bladder
D001752	Blast Crises
D001759	Blastomycoses
D001762	Blepharitides
D001764	Blepharospasm
D001778	Blood Coagulation Disorder
D001847	Bone Diseases
D001851	Bone Disease, Metabolic
D001859	Bone Neoplasms
D001883	Borderline Personality Disorder
D001906	Botulism
D001907	Boutonneuse Fever
D001919	Bradycardia
D001922	Brain Abscess
D001927	Brain Disease
D001929	Brain Edema
D001932	Brain Neoplasms
D001941	Breast Disease
D001943	Breast Neoplasms
D001986	Bronchial Spasm
D001987	Bronchiectases
D001988	Bronchiolitides
D001989	Bronchiolitis Obliterans
D001991	Bronchitides
D001996	Bronchopneumonia
D002006	Brucelloses
D002032	Bulimia
D002051	Burkitt Lymphoma
D002056	Burn
D002062	Bursitides
D002100	Cachexia
D002145	Callosities
D002169	Campylobacter Infection
D002177	Candidiases
D002178	Candidiases, Chronic Mucocutaneous
D002179	Candidiases, Cutaneous
D002180	Candidiases, Oral
D002181	Candidiasis, Vulvovaginal
D002239	Carbohydrate Metabolism, Inborn Errors
D002276	Carcinoid Tumor
D002277	Carcinoma
D002278	Carcinoma in Situ
D002280	Basal Cell Carcinomas
D002283	Bronchogenic Carcinomas
D002285	Carcinoma, Intraductal, Noninfiltrating
D002289	Carcinoma, Non Small Cell Lung
D002292	Carcinoma, Renal Cell
D002294	Carcinoma, Squamous Cell
D002295	Carcinoma, Transitional Cell
D002303	Cardiac Output, Low
D002311	Cardiomyopathies, Dilated
D002312	Cardiomyopathies, Hypertrophic
D002318	Cardiovascular Disease
D002331	Carnitine
D002340	Artery Disease, Carotid
D002385	Cataplexy
D002386	Cataracts
D002389	Catatonia
D002446	Celiac Disease
D002481	Cellulitis
D002493	Central Nervous System Diseases
D002494	Central Nervous System Infections
D002532	Aneurysms, Intracranial
D002543	Cerebral Hemorrhage
D002544	Cerebral Infarction
D002545	Brain Ischemia
D002546	Attacks, Transient Ischemic
D002547	Cerebral Palsy
D002561	Cerebrovascular Disorders
D002575	Cervicitides, Uterine
D002583	Cervical Neoplasm, Uterine
D002590	Cestode Infections
D002601	Chancre
D002602	Chancroid
D002637	Chest Pain
D002644	Chickenpox
D002658	Developmental Disabilities
D002690	Chlamydia Infection
D002761	Cholangitides
D002764	Cholecystitis
D002769	Cholelithiases
D002771	Cholera
D002779	Cholestases
D002819	Chorea
D002820	Hydatidiform Mole, Invasive
D002822	Choriocarcinoma
D002825	Chorioretinitides
D002833	Choroiditides
D002836	Hemophilia B
D002862	Chromoblastomycoses
D003003	Clonorchiases
D003015	Clostridium Infection
D003027	Cluster Headache
D003047	Coccidioidomycoses
D003071	Cognition
D003085	Colic
D003092	Colitides
D003093	Colitis, Ulcerative
D003095	Collagen Diseases
D003110	Colonic Neoplasms
D003111	Colonic Polyps
D003128	Coma
D003139	Colds, Common
D003141	Communicable Disease
D003192	Behaviors, Compulsive
D003218	Condylomata Acuminata
D003221	Confusion
D003229	Conjunctival Disease
D003231	Conjunctivitides
D003233	Allergic Conjunctivitides
D003234	Conjunctivitis, Bacterial
D003235	Conjunctivitides, Inclusion
D003244	Consciousness Disorder
D003248	Constipation
D003294	Febrile Seizure
D003317	Corneal Dystrophies, Hereditary
D003320	Corneal Ulcer
D003324	Artery Diseases, Coronary
D003327	Coronary Disease
D003328	Coronary Thromboses
D003329	Coronary Vasospasm
D003371	Cough
D003397	Craniopharyngioma
D003409	Congenital Hypothyroidism
D003424	Crohn Disease
D003453	Cryptococcoses
D003456	Cryptorchidism
D003457	Cryptosporidioses
D003480	Cushing Syndrome
D003550	Cystic Fibrosis
D003551	Cysticercoses
D003554	Cystinosis
D003555	Cystinuria
D003556	Cystitides
D003560	Cysts
D003586	Cytomegalovirus Infection
D003607	Dacryocystitides
D003677	Deficiency Disease
D003680	Deglutition Disorders
D003693	Delirium
D003699	Hepatitis D
D003702	Delusion
D003773	Dental Plaque
D003863	Depressions
D003865	Disorder, Major Depressive
D003866	Depressive Disorders
D003872	Dermatitides
D003873	Dermatitis, Exfoliative
D003874	Dermatitis Herpetiformis
D003876	Atopic Dermatitides
D003877	Contact Dermatitides
D003881	Dermatomycoses
D003882	Dermatomyositides
D003919	Diabetes Insipidus
D003920	Diabetes Mellitus
D003922	Type 1 Diabetes Mellitus
D003924	Type 2 Diabetes Mellitus
D003928	Diabetic Nephropathies
D003929	Diabetic Neuropathies
D003930	Diabetic Retinopathies
D003963	Diaper Rash
D003967	Diarrhea
D003969	Vipoma
D004165	Diphtheria
D004169	Diphyllobothriases
D004211	Coagulations, Disseminated Intravascular
D004213	Disorders, Dissociative
D004238	Diverticulitides
D004244	Dizziness
D004320	Dracunculiasis
D004342	Drug Hypersensitivities
D004374	Ductus Arteriosus, Patent
D004381	Duodenal Ulcer
D004387	Contracture, Dupuytren's
D004392	Dwarfism
D004393	Dwarfism, Pituitary
D004403	Dysentery
D004404	Amebic Dysenteries
D004405	Dysentery, Bacillary
D004409	Drug-Induced Dyskinesia
D004412	Dysmenorrhea
D004414	Dyspareunia
D004415	Dyspepsia
D004417	Dyspnea
D004421	Dystonia
D004427	Disease, Ear
D004433	Earache
D004443	Echinococcoses
D004461	Eclampsia
D004473	Ecthyma
D004485	Eczema
D004487	Edema
D004604	Elephantiases
D004605	Elephantiases, Filarial
D004617	Embolism
D004644	Emotion
D004653	Empyema
D004660	Encephalitis
D004696	Endocarditides
D004697	Endocarditis, Bacterial
D004698	Endocarditis, Subacute Bacterial
D004700	Diseases of Endocrine System
D004714	Endometrial Hyperplasia
D004715	Endometrioses
D004716	Endometritis
D004751	Enteritides
D004756	Enterobacteriaceae Infection
D004760	Enterocolitides
D004761	Enterocolitis, Pseudomembranous
D004775	Enuresis
D004802	Eosinophilia
D004806	Ependymoma
D004820	Epidermolysis Bullosa
D004823	Epididymitides
D004826	Epiglottitides
D004827	Epilepsies
D004828	Epilepsies, Partial
D004829	Epilepsies, Generalized
D004830	Epilepsies, Tonic-Clonic
D004831	Epilepsies, Myoclonic
D004832	Absence Epilepsy
D004833	Epilepsies, Temporal Lobe
D004834	Epilepsies, Post-Traumatic
D004844	Epistaxis
D004886	Erysipelas
D004887	Erysipeloid
D004889	Erysipelothrix Infections
D004890	Erythema
D004892	Erythema Multiforme
D004893	Erythema Nodosum
D004894	Erythrasma
D004915	Acute Erythroblastic Leukemia
D004927	Escherichia coli Infection
D004935	Disease, Esophageal
D004938	Esophageal Neoplasm
D004941	Esophagitides
D004942	Esophagitides, Peptic
D004948	Esotropia
D005058	Eunuchism
D005076	Exanthema
D005117	Cardiac Complexes, Premature
D005128	Diseases, Eye
D005131	Eye Injuries
D005141	Diseases, Eyelid
D005168	Deficiencies, Factor VII
D005177	Deficiencies, Factor XIII
D005183	Failure to Thrive
D005185	Fallopian Tube Neoplasm
D005198	Fanconi Syndrome
D005221	Fatigue
D005242	Fecal Incontinence
D005334	Fever
D005348	Breast Fibrocystic Disease
D005354	Fibrosarcoma
D005355	Fibroses
D005356	Fibromyalgia
D005401	Fissure in Ano
D005402	Fistula
D005483	Flushing
D005494	Acid Deficiencies, Folic
D005499	Folliculitides
D005585	Influenza in Birds
D005621	Ataxia, Friedreich's
D005667	Furunculoses
D005687	Galactorrhea
D005705	Diseases, Gallbladder
D005738	Gangrenes, Gas
D005756	Gastritides
D005759	Gastroenteritides
D005764	Gastroesophageal Reflux
D005767	Diseases, Gastrointestinal
D005770	Gastrointestinal Neoplasm
D005776	Gaucher Disease
D005831	Diseases, Female Genital
D005871	Castleman's Disease
D005873	Giardiases
D005877	Gigantism
D005879	Tourette Syndrome
D005882	Disease, Gingival
D005884	Gingival Hemorrhage
D005891	Gingivitides
D005892	Gingivitis, Necrotizing Ulcerative
D005901	Glaucomas
D005902	Glaucoma, Open-Angle
D005909	Glioblastoma
D005910	Gliomas
D005921	Glomerulonephritides
D005923	Glomerulosclerosis, Focal Segmental
D006009	Glycogen Storage Disease Type II
D006042	Goiter
D006043	Endemic Goiters
D006069	Gonorrhea
D006073	Gout
D006084	Graft Rejection
D006086	Disease, Graft-vs-Host
D006099	Granuloma
D006100	Granuloma Inguinale
D006105	Chronic Granulomatous Diseases
D006111	Disease, Graves'
D006130	Disorder, Growth
D006177	Gynecomastia
D006192	Haemophilus Infection
D006212	Hallucination
D006255	Seasonal Allergic Rhinitis
D006258	Head and Neck Neoplasms
D006259	Craniocerebral Trauma
D006261	Headache
D006323	Arrest, Heart
D006327	Blocks, Heart
D006331	Diseases, Heart
D006333	Heart Failure
D006349	Disease, Heart Valve
D006356	Heartburn
D006373	Helminthiasis
D006391	Hemangioma
D006395	Hemarthroses
D006402	Disease, Hematologic
D006457	Hemoglobinuria, Paroxysmal
D006463	Hemolytic-Uremic Syndrome
D006467	Hemophilia A
D006470	Hemorrhages
D006471	Gastrointestinal Hemorrhage
D006473	Postpartum Hemorrhage
D006484	Hemorrhoid
D006486	Hemosideroses
D006501	Encephalopathies, Hepatic
D006504	Disease, Hepatic Veno-Occlusive
D006505	Hepatitides
D006506	Hepatitis A
D006509	Hepatitis B
D006519	Hepatitis, Alcoholic
D006521	Hepatitis, Chronic
D006526	Hepatitis C
D006527	Hepatolenticular Degeneration
D006528	Carcinoma, Hepatocellular
D006556	Heroin Dependence
D006558	Herpes Genitalis
D006560	Herpes Labialis
D006561	Herpes Simplex
D006562	Herpes Zoster
D006563	Herpes Zoster Ophthalmicus
D006566	Herpesviridae Infections
D006606	Hiccups
D006628	Hirsutism
D006646	Histiocytosis, Langerhans Cell
D006660	Histoplasmoses
D006679	HIV Seropositivities
D006689	Disease, Hodgkin
D006712	Homocystinuria
D006725	Hookworm Infection
D006816	Huntington Disease
D006828	Hydatidiform Mole
D006849	Hydrocephalus
D006929	Hyperaldosteronism
D006932	Hyperbilirubinemia
D006934	Hypercalcemia
D006935	Hypercapnia
D006937	Hypercholesterolemia
D006938	Hyperlipoproteinemia Type II
D006940	Hyperemia
D006943	Hyperglycemia
D006945	Hyperhidrosis
D006946	Hyperinsulinism
D006947	Hyperkalemia
D006949	Hyperlipidemias
D006950	Combined Hyperlipidemia, Familial
D006951	Hyperlipoproteinemias
D006952	Hyperlipoproteinemia Type III
D006953	Hyperlipoproteinemia Type IV
D006959	Hyperoxaluria
D006961	Hyperparathyroidism
D006962	Hyperparathyroidism, Secondary
D006966	Hyperprolactinemia
D006967	Hypersensitivities
D006970	Disorders of Excessive Somnolence
D006973	Hypertension
D006974	Hypertension, Malignant
D006976	Hypertension, Pulmonary
D006977	Hypertension, Renal
D006978	Hypertension, Renovascular
D006980	Hyperthyroidism
D006983	Hypertrichoses
D006984	Hypertrophies
D006988	Hyphema
D006996	Hypocalcemia
D007003	Hypoglycemia
D007006	Hypogonadism
D007008	Hypokalemia
D007010	Hyponatremia
D007011	Hypoparathyroidism
D007014	Hypophosphatasia
D007015	Familial Hypophosphatemias
D007018	Hypopituitarism
D007020	Hypoprothrombinemias
D007022	Hypotension
D007024	Hypotension, Orthostatic
D007037	Hypothyroidism
D007040	Hypoventilation
D007169	Impetigo
D007172	Dysfunction, Erectile
D007174	Disruptive, Impulse Control, and Conduct Disorders
D007177	ADH Syndrome, Inappropriate
D007238	Infarction
D007239	Infection
D007246	Infertility
D007247	Infertility, Female
D007248	Infertility, Male
D007249	Inflammations
D007251	Human Influenza
D007266	Inhibition (Psychology)
D007319	Sleep Initiation and Maintenance Disorders
D007340	Insulinoma
D007383	Intermittent Claudication
D007411	Disease, Parasitic Intestinal
D007415	Intestinal Obstruction
D007418	Intestinal Pseudo Obstruction
D007500	Iritides
D007508	Irritable Mood
D007511	Ischemia
D007592	Joint Diseases
D007627	Keloid
D007634	Keratitides
D007635	Dendritic Keratitides
D007637	Keratoconjunctivitides
D007638	Keratoconjunctivitis Sicca
D007642	Keratoses
D007644	Dariers Disease
D007645	Keratoderma, Palmoplantar
D007669	Kidney Calculi
D007674	Diseases, Kidney
D007676	Kidney Failure, Chronic
D007680	Kidney Neoplasm
D007710	Infection, Klebsiella
D007713	Klinefelter Syndrome
D007752	Premature Obstetric Labor
D007766	Apparatus Disease, Lacrimal
D007787	Lactose Intolerance
D007815	Larva Migrans
D007816	Larva Migrans, Visceral
D007819	Edemas, Laryngeal
D007855	Lead Poisoning
D007871	Leg Ulcer
D007877	Disease, Legionnaire
D007889	Leiomyoma
D007890	Leiomyosarcoma
D007896	Leishmaniases
D007897	Leishmaniases, Mucocutaneous
D007898	Leishmaniasis, Visceral
D007911	Lentigo
D007918	Leprosies
D007938	Leukemias
D007943	Hairy Cell Leukemias
D007945	Lymphoid Leukemias
D007948	Acute Monocytic Leukemias
D007951	Myeloid Leukemias
D007964	Leukocytoses
D007970	Leukopenia
D007972	Leukoplakia, Oral
D007989	Libido
D008010	Lichen Planus
D008059	Mucopolysaccharidosis I
D008060	Lipodystrophies
D008061	Disease, Whipple
D008080	Liposarcoma
D008088	Listeriosis
D008100	Abscesses, Liver
D008101	Abscess, Amebic Liver
D008103	Cirrhoses, Liver
D008104	Alcoholic Liver Cirrhosis
D008105	Liver Cirrhoses, Biliary
D008107	Diseases, Liver
D008113	Liver Neoplasm
D008118	Loaiases
D008169	Abscesses, Lung
D008171	Diseases, Lung
D008172	Fungal Lung Disease
D008173	Lung Disease, Obstructive
D008175	Lung Neoplasm
D008179	Lupus Erythematosus, Discoid
D008180	Lupus Erythematosus, Systemic
D008181	Lupus Nephritides
D008193	Lyme Disease
D008206	Diseases, Lymphatic
D008219	Lymphogranuloma Venereum
D008223	Lymphomas
D008224	Follicular Lymphomas
D008228	Lymphoma, Non Hodgkin's
D008232	Disorder, Lymphoproliferative
D008258	Macroglobulinemia, Waldenstrom's
D008268	Degeneration, Macular
D008269	Edema, Macular
D008271	Mycetomas
D008286	Malabsorption Syndromes
D008288	Malaria
D008303	Carcinoid Syndrome, Malignant
D008305	Malignant Hyperthermia
D008368	Mansonelliases
D008415	Mastocytoses
D008527	Medulloblastoma
D008545	Melanoma
D008548	Melanoses
D008575	Disease, Meniere
D008577	Meningeal Neoplasm
D008581	Meningitides
D008584	Listeria Meningitides
D008585	Meningitis, Meningococcal
D008586	Meningitis, Pneumococcal
D008589	Meningococcal Infections
D008593	Menopause
D008594	Menopause, Premature
D008595	Menorrhagia
D008599	Disturbance, Menstruation
D008607	Disabilities, Intellectual
D008630	Mercury Poisoning
D008654	Mesothelioma
D008659	Disease, Metabolic
D008661	Error, Inborn Metabolism
D008664	Metal Metabolism, Inborn Errors
D008708	Methemoglobinemia
D008796	Metrorrhagia
D008881	Disorder, Migraine
D008976	Molluscum Contagiosum
D009041	Motion Sickness
D009062	Mouth Neoplasm
D009080	Mucocutaneous Lymph Node Syndrome
D009083	Mucopolysaccharidoses
D009085	Mucopolysaccharidosis IV
D009087	Mucopolysaccharidosis VI
D009091	Mucormycoses
D009101	Multiple Myeloma
D009103	Multiple Sclerosis
D009120	Muscle Cramp
D009127	Muscle Rigidity
D009128	Muscle Spasticity
D009134	Atrophy, Spinal Muscular
D009140	Musculoskeletal Disease
D009157	Myasthenia Gravis
D009164	Mycobacterium Infections
D009165	Nontuberculous Mycobacterium Infection
D009175	Infection, Mycoplasma
D009181	Mycoses
D009182	Mycosis Fungoides
D009190	Myelodysplastic Syndromes
D009196	Disorder, Myeloproliferative
D009202	Cardiomyopathy
D009203	Infarctions, Myocardial
D009205	Myocarditides
D009216	Myopia
D009220	Myositides
D009224	Myotonia Congenita
D009230	Myxedema
D009290	Narcolepsy
D009293	Disorder, Opioid-Related
D009298	Nasal Polyps
D009325	Nausea
D009332	Necatoriases
D009335	Necrobiosis Lipoidica
D009336	Necroses
D009347	Nelson Syndrome
D009349	Infection, Nematode
D009362	Neoplasm Metastasis
D009369	Neoplasms
D009377	Multiple Endocrine Neoplasia
D009389	Neovascularization, Pathologic
D009396	Wilm Tumor
D009402	Lipoid Nephroses
D009404	Nephrotic Syndrome
D009437	Neuralgias
D009443	Neuritides
D009447	Neuroblastoma
D009450	Neurodermatitides
D009456	Neurofibromatosis 1
D009459	Neuroleptic Malignant Syndrome
D009471	Neuromyelitis Optica
D009472	Ceroid Lipofuscinosis, Neuronal
D009494	Neurosyphilis
D009497	Disorders, Neurotic
D009503	Neutropenia
D009617	Infection, Nocardia
D009634	Noonan Syndrome
D009669	Neoplasm, Nose
D009755	Night Blindness
D009765	Obesity
D009771	Disorders, Obsessive-Compulsive
D009798	Hypertensions, Ocular
D009846	Oliguria
D009855	Onchocerciases
D009877	Endophthalmitides
D009878	Ophthalmia Neonatorum
D009879	Ophthalmia, Sympathetic
D009889	Opisthorchiases
D009894	Infection, Opportunistic
D009902	Neuritides, Optic
D009920	Orchitides
D009956	Psittacoses
D009976	Orthomyxoviridae Infections
D009980	Influenza A virus
D009999	Ossification, Heterotopic
D010001	Osteitis Deformans
D010003	Osteoarthritides
D010013	Osteogenesis Imperfecta
D010014	Osteolyses
D010018	Osteomalacia
D010019	Osteomyelitides
D010022	Osteopetroses
D010024	Osteoporoses
D010031	Otitides
D010032	Externa, Otitis
D010033	Otitis Media
D010035	Otitis Media, Suppurative
D010049	Disease, Ovarian
D010051	Neoplasm, Ovarian
D010060	Ovulation
D010146	Pain
D010149	Pain, Postoperative
D010185	Fistulas, Pancreatic
D010188	Exocrine Pancreatic Insufficiencies
D010190	Neoplasm, Pancreatic
D010195	Pancreatitides
D010200	Panic
D010229	Paracoccidioidomycoses
D010249	Parametritides
D010254	Disease, Paranasal Sinus
D010272	Disease, Parasitic
D010284	Fevers, Paratyphoid
D010300	Parkinson Disease
D010301	Parkinson Disease, Postencephalitic
D010302	Parkinson Disease, Secondary
D010304	Paronychia
D010326	Infection, Pasteurella
D010373	Infestation, Lice
D010374	Pediculus
D010383	Pellagra
D010392	Pemphigus
D010411	Penile Induration
D010412	Neoplasm, Penile
D010437	Peptic Ulcer
D010490	Effusions, Pericardial
D010493	Pericarditis
D010505	Familial Mediterranean Fever
D010510	Disease, Periodontal
D010518	Periodontitides
D010523	Peripheral Nervous System Diseases
D010534	Neoplasm, Peritoneal
D010538	Peritonitis
D010547	Persistent Fetal Circulation Syndrome
D010610	Neoplasm, Pharyngeal
D010612	Pharyngitides
D010661	Phenylketonurias
D010673	Pheochromocytoma
D010677	Chromosome, Philadelphia
D010698	Disorder, Phobic
D010787	Disorder, Photosensitivity
D010808	Examinations, Physical
D010874	Pinta
D010900	Diseases, Pituitary
D010911	Neoplasm, Pituitary
D010930	Plague
D010995	Disease, Pleural
D010996	Effusion, Pleural
D011008	Infection, Pneumococcal
D011014	Pneumonia
D011015	Aspiration Pneumonias
D011018	Pneumococcal Pneumonias
D011019	Mycoplasma Pneumonias
D011020	Pneumocystis Pneumonia
D011023	Pneumonia, Staphylococcal
D011040	Dermatitis, Toxicodendron
D011041	Poisoning
D011081	Polychondritides, Relapsing
D011085	Ovary Syndrome, Polycystic
D011087	Polycythemia Vera
D011111	Polymyalgia Rheumatica
D011125	Adenomatous Polyposis Coli
D011127	Polyp
D011141	Polyuria
D011218	Prader Willi Syndrome
D011225	Pre Eclampsia
D011271	Ectopic Pregnancies
D011293	Premenstrual Syndrome
D011317	Priapism
D011349	Proctitides
D011350	Proctocolitis
D011371	Progeria
D011469	Disease, Prostatic
D011470	Hyperplasia, Prostatic
D011471	Neoplasm, Prostatic
D011472	Prostatitides
D011507	Proteinuria
D011512	Infection, Proteus
D011537	Pruritus
D011538	Pruritus Ani
D011547	Pseudohypoparathyroidism
D011552	Infection, Pseudomonas
D011559	Pseudotumor Cerebri
D011565	Psoriases
D011595	Psychomotor Agitation
D011618	Disorder, Psychotic
D011628	Puberty, Delayed
D011629	Puberty, Precocious
D011654	Pulmonary Edema
D011655	Pulmonary Embolism
D011656	Pulmonary Emphysema
D011657	Pulmonary Eosinophilia
D011658	Pulmonary Fibrosis
D011665	Pulmonary Valve Insufficiency
D011686	Purine-Pyrimidine Metabolism, Inborn Errors
D011693	Purpuras
D011695	Purpura, Schoenlein Henoch
D011696	Purpura, Thrombocytopenic
D011697	Purpura, Thrombotic Thrombocytopenic
D011704	Pyelonephritides
D011711	Pyoderma
D011778	Fevers, Q
D011906	Fevers, Rat-Bite
D011928	Raynauds Disease
D012004	Neoplasm, Rectal
D012008	Recurrence
D012010	Aplasia, Pure Red-Cell
D012061	Fevers, Relapsing
D012080	Chronic Kidney Disease Mineral and Bone Disorder
D012120	Disorders, Respiration
D012127	Respiratory Distress Syndrome, Newborn
D012128	Respiratory Distress Syndrome, Adult
D012131	Respiratory Insufficiency
D012141	Infection, Respiratory Tract
D012148	Restless Legs Syndrome
D012153	Retention (Psychology)
D012170	Occlusion, Retinal Vein
D012173	Retinitis
D012175	Retinoblastoma
D012208	Rhabdomyosarcoma
D012213	Fevers, Rheumatic
D012214	Disease, Rheumatic Heart
D012216	Diseases, Rheumatic
D012220	Rhinitides
D012221	Rhinitis, Allergic, Perennial
D012223	Rhinitides, Vasomotor
D012226	Rhinoscleroma
D012257	Deficiencies, Riboflavin
D012279	Rickets
D012282	Infection, Rickettsia
D012373	Rocky Mountain Spotted Fever
D012393	Rosacea
D012421	Rupture
D012480	Salmonella Infections
D012488	Salpingitides
D012507	Sarcoidoses
D012509	Sarcoma
D012512	Sarcoma, Ewings
D012514	Sarcoma, Kaposi
D012516	Osteosarcoma
D012532	Scabies
D012536	Dermatoses, Scalp
D012541	Fevers, Scarlet
D012552	Schistosomiases
D012553	Schistosomiasis haematobia
D012554	Schistosomiasis japonica
D012555	Schistosomiasis mansoni
D012559	Schizophrenias
D012594	Localized Scleroderma
D012595	Scleroderma, Systemic
D012612	Scrub Typhus
D012614	Scurvy
D012628	Dermatitis, Seborrheic
D012640	Seizure
D012713	Serum Sickness
D012749	Disease, Sexually Transmitted
D012751	Sezary Syndrome
D012769	Shock
D012770	Shock, Cardiogenic
D012772	Shock, Septic
D012774	Shock, Traumatic
D012778	Bowel Syndrome, Short
D012798	Sialorrhea
D012852	Sinusitides
D012859	Sjogren's Syndrome
D012871	Disease, Skin
D012872	Skin Disease, Vesiculobullous
D012874	Disease, Infectious Skin
D012878	Neoplasm, Skin
D012883	Skin Ulcer
D012893	Disorder, Sleep Wake
D012912	Sneezing
D012983	Neoplasm, Soft Tissue
D013035	Spasm
D013036	Infantile Spasm
D013118	Spinal Cord Disease
D013119	Cord Injuries, Spinal
D013166	Spondylitides
D013167	Spondylitis, Ankylosing
D013174	Sporotrichoses
D013180	Sprains and Strains
D013203	Staphylococcal Infections
D013207	Infection, Staphylococcal Skin
D013224	Asthmaticus, Status
D013226	Status Epilepticus
D013262	Stevens-Johnson Syndrome
D013272	Disease, Stomach
D013274	Neoplasm, Stomach
D013276	Stomach Ulcer
D013280	Stomatitides
D013281	Aphthous Stomatitides
D013290	Infection, Streptococcal
D013313	Post Traumatic Stress Disorders
D013322	Strongyloidiases
D013345	Hemorrhages, Subarachnoid
D013375	Substance Withdrawal Syndrome
D013530	Infections, Surgical Wound
D013575	Syncope
D013577	Syndromes
D013585	Synovitides
D013587	Syphilis
D013590	Syphilis, Congenital
D013592	Syphilis, Latent
D013610	Tachycardia
D013611	Tachycardia, Atrioventricular Nodal Reentry
D013614	Paroxysmal Tachycardias
D013617	Supraventricular Tachycardias
D013622	Taeniases
D013683	Hemorrhagic Telangiectasia, Hereditary
D013684	Telangiectasis
D013700	Arteritides, Giant Cell
D013717	Tenosynovitides
D013733	Disease, Testicular
D013736	Neoplasm, Testicular
D013742	Tetanus
D013746	Tetanies
D013771	Fallot Tetralogy
D013789	Thalassemia
D013832	Deficiencies, Thiamine
D013915	Thrombasthenia
D013919	Thromboangiitis Obliterans
D013920	Essential Thrombocythemias
D013921	Thrombocytopenia
D013922	Thrombocytoses
D013923	Thromboembolism
D013924	Thrombophlebitides
D013927	Thromboses
D013945	Thymoma
D013953	Neoplasm, Thymus
D013958	Thyroid Crisis
D013964	Neoplasm, Thyroid
D013966	Thyroiditides
D013967	Autoimmune Thyroiditides
D013968	Subacute Thyroiditides
D013971	Thyrotoxicoses
D013981	Tic Disorders
D014005	Tinea
D014006	Tinea Capitis
D014008	Tinea Pedis
D014009	Onychomycoses
D014010	Tinea Versicolor
D014012	Tinnitus
D014029	Disorder, Tobacco Use
D014069	Tonsillitides
D014098	Toothache
D014120	Toxocariases
D014123	Toxoplasmoses
D014125	Congenital Toxoplasmoses
D014141	Trachoma
D014202	Tremors
D014211	Infection, Treponemal
D014235	Trichinellosis
D014245	Trichomonas Infection
D014247	Trichomonas Vaginitides
D014256	Trichotillomania
D014257	Trichuriasis
D014277	Neuralgias, Trigeminal
D014328	Trophoblastic Neoplasms
D014352	Trypanosomiases
D014353	African Trypanosomiases
D014355	Chagas Disease
D014376	Tuberculoses
D014390	Meningeal Tuberculosis
D014391	Miliary Tuberculoses
D014397	Tuberculosis, Pulmonary
D014402	Tuberous Sclerosis
D014406	Tularemia
D014424	Turner Syndrome
D014435	Typhoid Fever
D014437	Endemic Flea-Borne Typhus
D014438	Epidemic Louse-Borne Typhus
D014456	Ulcers
D014511	Uremia
D014526	Urethritides
D014549	Incontinence, Urinary
D014550	Incontinence, Urinary Stress
D014552	Infection, Urinary Tract
D014570	Disease, Urologic
D014581	Urticarias
D014592	Uterine Hemorrhage
D014594	Neoplasm, Uterine
D014605	Uveitides
D014606	Anterior Uveitides
D014627	Vaginitides
D014648	Varicose Veins
D014652	Diseases, Vascular
D014653	Headaches, Vascular
D014657	Vasculitides
D014693	Fibrillations, Ventricular
D014717	Vertigo
D014777	Disease, Virus
D014802	Deficiencies, Vitamin A
D014806	Vitamin B 12 Deficiency
D014808	Deficiencies, Vitamin D
D014811	Deficiencies, Vitamin E
D014813	Deficiencies, Vitamin K
D014820	Vitiligo
D014839	Vomiting
D014842	von Willebrand Diseases
D014846	Neoplasm, Vulvar
D014848	Vulvovaginitides
D014860	Warts
D014883	Imbalance, Water-Electrolyte
D014890	Polyangiitides, Granulomatosis with
D014899	Wernicke Encephalopathy
D014917	Cough, Whooping
D014927	Wolff-Parkinson-White Syndrome
D014945	Healing, Wound
D014946	Infections, Wound
D014947	Injury and Wounds
D014985	Xerophthalmia
D014987	Xerostomia
D015001	Yaws
D015004	Fevers, Yellow
D015009	Infection, Yersinia
D015043	Zollinger Ellison Syndrome
D015175	Prolactinoma
D015179	Colorectal Neoplasm
D015210	Arthritides, Gouty
D015212	Inflammatory Bowel Diseases
D015223	Disease, Wolman
D015228	Hypertriglyceridemia
D015266	Carcinoma, Merkel Cell
D015270	Infection, Mycobacterium avium intracellulare
D015275	Syndrome, Tumour Lysis
D015352	Dry Eye Syndromes
D015423	Scleritides
D015430	Gains, Weight
D015431	Losses, Weight
D015433	Glomerulonephritides, Membranous
D015440	Lepromatous Leprosies
D015451	Leukemia, Lymphocytic, Chronic, B-Cell
D015452	Precursor B Cell Lymphoblastic Leukemia Lymphoma
D015464	Leukemia, Myelogenous, Chronic, BCR-ABL Positive
D015465	Leukemia, Myeloid, Accelerated Phase
D015466	Leukemia, Myeloid, Chronic-Phase
D015470	Myeloid Leukemias, Acute
D015473	Acute Promyelocytic Leukemias
D015477	Chronic Myelomonocytic Leukemias
D015479	Acute Myelomonocytic Leukemias
D015523	Maxillary Sinusitides
D015535	Arthritis, Psoriatic
D015614	Histiocytoses
D015624	Eaton Lambert Myasthenic Syndrome
D015658	HIV Infections
D015663	Osteoporoses, Postmenopausal
D015674	Animal Mammary Neoplasms
D015746	Abdominal Pain
D015812	Angle Closure Glaucoma
D015814	Hypotension, Ocular
D015817	Eye Infections
D015818	Bacterial Eye Infection
D015821	Eye Infection, Fungal
D015823	Acanthamoeba Keratitides
D015827	Ocular Onchocerciases
D015829	Suppurative Uveitides
D015863	Iridocyclitides
D015866	Uveitis, Posterior
D015877	Mioses
D015878	Mydriasis
D016026	Bone Marrow Transplantation
D016055	Retention, Urinary
D016066	Effusion, Malignant Pleural
D016135	Dysraphism, Spinal
D016171	de Pointes, Torsade
D016393	B Cell Lymphoma
D016399	Lymphoma, T Cell
D016403	Lymphoma, Large B-Cell, Diffuse
D016410	Cutaneous T Cell Lymphoma
D016411	Lymphoma, Peripheral T-Cell
D016460	Granuloma Annulare
D016469	Fungemia
D016470	Bacteremia
D016472	Motor Neuron Disease
D016491	Disease, Peripheral Vascular
D016523	Foot Ulcer
D016532	Mucopolysaccharidosis II
D016535	Bronchial Hyperreactivities
D016543	Central Nervous System Neoplasms
D016553	Idiopathic Thrombocytopenic Purpuras
D016574	Affective Disorder, Seasonal
D016584	Disorders, Panic
D016585	Vaginosis, Bacterial
D016649	Insufficiency, Primary Ovarian
D016724	Empyema, Pleural
D016739	Addictive Behaviors
D016750	Stiff Person Syndrome
D016769	Embolism and Thrombosis
D016773	Cutaneous Leishmaniases
D016778	Malaria, Falciparum
D016779	Malaria, Cerebral
D016780	Malaria, Vivax
D016781	Toxoplasmoses, Cerebral
D016849	Herpetic Keratitides
D016868	Serratia Infection
D016883	Diabetic Ketoacidoses
D016889	Endometrial Neoplasm
D016891	Polycystic Kidney, Autosomal Dominant
D016905	Bacterial Infection, Gram-Negative
D016908	Bacterial Infection, Gram-Positive
D016919	Cryptococcal Meningitides
D016920	Meningitis, Bacterial
D016921	Fungal Meningitides
D017029	Epilepsy, Complex Partial
D017086	beta-Thalassemia
D017092	Porphyria, Erythropoietic
D017093	Liver Failure
D017094	Hepatic Porphyrias
D017114	Liver Failure, Acute
D017116	Back Pain, Low
D017118	Porphyria, Acute Intermittent
D017119	Porphyria Cutanea Tarda
D017180	Tachycardia, Ventricular
D017192	Skin Diseases, Bacterial
D017202	Myocardial Ischemia
D017229	Enterobiases
D017285	Polymyositis
D017379	Hypertrophy, Left Ventricular
D017486	Acneiform Eruptions
D017488	Epidermolytic Hyperkeratoses
D017490	Ichthyosis, Lamellar
D017495	Hyperpigmentation
D017497	Hidradenitis Suppurativa
D017511	Pyoderma Gangrenosum
D017674	Hypophosphatemia
D017681	Hypereosinophilic Syndrome
D017699	Pelvic Pain
D017719	Diabetic Foot
D017726	Cytomegalovirus Retinitis
D017728	Lymphoma, Anaplastic Large-Cell
D017733	Leukoplakia, Hairy
D018088	Tuberculosis, Multidrug-Resistant
D018149	Glucose Intolerance
D018192	Lymphangioleiomyomatoses
D018197	Hepatoblastoma
D018207	Angiomyolipoma
D018223	Dermatofibrosarcoma
D018241	Neuroectodermal Tumors, Primitive, Peripheral
D018263	Adenocarcinoma, Follicular
D018268	Adrenocortical Carcinomas
D018270	Carcinoma, Ductal, Breast
D018273	Carcinoma, Islet Cell
D018276	Carcinoma, Medullary
D018278	Carcinoma, Neuroendocrine
D018281	Cholangiocarcinoma
D018288	Carcinoma, Small Cell
D018357	Respiratory Syncytial Virus Infections
D018358	Neuroendocrine Tumors
D018410	Bacterial Pneumonias
D018442	Lymphoma, B-Cell, Marginal Zone
D018461	Infection, Soft Tissue
D018487	Dysfunction, Left Ventricular
D018500	Diabetes Insipidus, Nephrogenic
D018549	Pneumonia, Cryptogenic Organizing
D018589	Gastropareses
D018633	Pulmonary Atresia
D018771	Arthralgia
D018781	Headache, Tension-Type
D018784	Abdominal Abscess
D018785	Atresias, Tricuspid
D018798	Anemias, Iron Deficiency
D018805	Sepsis
D018856	Cystitides, Interstitial
D018879	Ventricular Complex, Premature
D018901	Peroxisomal Disorder
D019106	Postoperative Hemorrhage
D019115	Fasciitides, Necrotizing
D019142	Hemorrhagic Fever, Ebola
D019190	Iron Overload
D019226	Oral Ulcer
D019294	Cerebrotendinous Xanthomatoses
D019337	Hematologic Neoplasm
D019584	Flashes, Hot
D019586	Hypertension, Intracranial
D019694	Hepatitis B, Chronic
D019698	Hepatitis C, Chronic
D019958	Attention Deficit and Disruptive Behavior Disorders
D019964	Mood Disorders
D020018	Dysfunction, Psychological Sexual
D020019	Neurocysticercosis
D020031	Epstein Barr Virus Infections
D020096	Zygomycoses
D020152	Antithrombin III Deficiencies
D020159	Citrullinemia
D020165	Carbamoyl-Phosphate Synthase I Deficiency Disease
D020176	Tyrosinemias
D020178	Sleep Disorders, Circadian Rhythm
D020179	Jet Lag Syndrome
D020181	Apneas, Obstructive Sleep
D020246	Thromboses, Venous
D020250	Postoperative Nausea and Vomiting
D020256	Choroidal Neovascularization
D020261	Arsenic Poisoning
D020301	Intracranial Vasospasms
D020329	Essential Tremor
D020370	Knee Osteoarthritides
D020388	Muscular Dystrophy, Duchenne
D020435	Glossopharyngeal Nerve Disease
D020521	Strokes
D020522	Lymphoma, Mantle Cell
D020528	Multiple Sclerosis, Chronic Progressive
D020529	Multiple Sclerosis, Relapsing Remitting
D020734	Parkinsonian Disorders
D020766	Intracranial Embolism
D020773	Headache Disorder
D020790	Diabetes Insipidus, Neurogenic
D020795	Photophobia
D020803	Encephalitides, Herpes Simplex
D020814	Meningitis, Escherichia coli
D020915	Korsakoff Syndrome
D020961	Lewy Body Disease
D022124	Hyperammonemia
D024741	Cardiomyopathies, Familial Hypertrophic
D026681	Vitamin B 6 Deficiency
D028226	Amyloidoses, Familial
D029242	Optic Atrophy, Hereditary, Leber
D029424	Pulmonary Disease, Chronic Obstructive
D029481	Bronchitis, Chronic
D029503	Anemia, Diamond Blackfan
D030342	Disease, Inborn Genetic
D031901	Gestational Trophoblastic Disease
D033461	Hyperuricemia
D034141	Hypoalbuminemia
D034721	Mastocytoses, Systemic
D036801	Parturition
D041781	Jaundice, Obstructive
D043183	Irritable Bowel Syndrome
D044342	Malnutrition
D045169	Severe Acute Respiratory Syndrome
D045823	Ileus
D046150	Laron Syndrome
D046152	Tumor, Gastrointestinal Stromal
D046351	Erythropoietic Protoporphyria
D046768	Nesidioblastoses
D047748	Hypersecretion, Pituitary ACTH
D047928	Birth, Premature
D048550	Hepatic Insufficiency
D048909	Diabetes Complications
D048949	Labor Pain
D048968	Morning Sickness
D049970	Graves Ophthalmopathy
D050031	Hashimoto's Disease
D050171	Dyslipidemia
D050177	Overweight
D050197	Atheroscleroses
D050723	Bone Fractures
D051261	Orofacial Granulomatosis
D051359	Hemophagocytic Lymphohistiocytoses
D051436	Chronic Renal Insufficiency
D051437	Renal Insufficiency
D051474	Postherpetic Neuralgia
D052016	Mucositis
D052018	Bulimia Nervosa
D052256	Tendinopathies
D052456	Hypoalphalipoproteinemias
D052497	Congenital Generalized Lipodystrophies
D052556	Niemann-Pick Disease, Type C
D052878	Urolithiasis
D053098	Hypophosphatemic Rickets, Familial
D053158	Nocturia
D053159	Dysuria
D053201	Urinary Bladder, Overactive
D053202	Urinary Incontinence, Urge
D053206	Enuresis, Nocturnal
D053717	Pneumonia, Ventilator Associated
D054058	Coronary Syndromes, Acute
D054078	Mevalonate Kinase Deficiency
D054179	Angioedemas, Hereditary
D054198	Precursor Cell Lymphoblastic Leukemia-Lymphoma
D054218	Precursor T-Cell Lymphoblastic Leukemia-Lymphoma
D054327	Lubricants
D054537	Atrioventricular Blocks
D054556	Venous Thromboembolism
D054559	Hyperphosphatemia
D054990	Idiopathic Pulmonary Fibrosis
D055113	Chronic Periodontitides
D055371	Acute Lung Injury
D055623	Actinic Keratoses
D055728	Primary Myelofibrosis
D055744	Invasive Pulmonary Aspergillosis
D055752	Small Cell Lung Carcinoma
D056006	Leprosy, Multibacillary
D056587	Cryopyrin-Associated Periodic Syndrome
D056725	von Willebrand Disease, Type 1
D056806	Urea Cycle Disorders, Inborn
D056912	Binge-Eating Disorder
D057112	Perforation, Corneal
D058186	Acute Kidney Injury
D058225	Plaque, Amyloid
D058387	Candidemias
D058447	Eye Pains
D058866	Osteoporotic Fracture
D059268	Atrophic Vaginitis
D059350	Chronic Pains
D059352	Musculoskeletal Pains
D059413	Infections, Intraabdominal
D059606	Polydipsia
D059787	Acute Pain
D060050	Angina, Stable
D060585	Fusariosis
D060737	Infections, Reproductive Tract
D060825	Dysfunction, Cognitive
D061387	Pneumonias, Chlamydial
D061686	Premature Ejaculation
D062025	Organophosphate Poisonings
D062787	Drug Overdose
D063806	Myalgia
D063807	Dandruff
D064420	Drug-Related Side Effects and Adverse Reactions
D065306	Injuries, Corneal
D065446	Dysphoric Disorder, Premenstrual
D065627	Familial Primary Pulmonary Hypertension
D065631	Rhinitides, Allergic
D065768	Lennox Gastaut Syndrome

## Sheet: (B)Disease similarity to PIV3
Disease similarity to PIV3
Disease_MeSHID	S
D018357	0.776316
D019142	0.552632
D009976	0.509091
D014777	0.414634
D005585	0.368421
D003699	0.337349
D015004	0.337349
D003139	0.32634
D007251	0.32634
D006526	0.311111
D006506	0.28866
D045169	0.280561
D019698	0.269231
D000257	0.254545
D006566	0.254545
D002644	0.225806
D003586	0.225806
D006562	0.225806
D015658	0.213252
D009894	0.202899
D020031	0.202899
D006679	0.202458
D000163	0.192705
D006509	0.155556
D012514	0.14433
D012749	0.14433
D006561	0.140281
D006563	0.140281
D008976	0.140281
D019694	0.134615
D014860	0.131086
D017726	0.123023
D001907	0.115984
D008193	0.115984
D012061	0.115984
D012373	0.115984
D020803	0.113914
D001404	0.110698
D006560	0.109546
D016849	0.104948
D015266	0.100719
D007635	0.0997151
D002051	0.0958904
D006558	0.0949796
D017733	0.0927767
D003218	0.0919238
D002690	0.0916089
D006069	0.0916089
D002602	0.0869248
D008219	0.0869248
D013587	0.0869248
D002601	0.0830216
D013592	0.0830216
D006100	0.0753642
D013590	0.0746974
D009494	0.0678904
D061387	0.0649318
D003235	0.0640939
D014141	0.0614505
D009878	0.0590166
D000014	0
D000022	0
D000027	0
D000028	0
D000038	0
D000066553	0
D000067877	0
D000070779	0
D000071057	0
D000071067	0
D000071074	0
D000072657	0
D000072716	0
D000072861	0
D000073605	0
D000073869	0
D000075222	0
D000075224	0
D000077299	0
D000079689	0
D000080223	0
D000080343	0
D000080362	0
D000080445	0
D000086002	0
D000086722	0
D000138	0
D000140	0
D000141	0
D000152	0
D000172	0
D000196	0
D000197	0
D000208	0
D000224	0
D000230	0
D000236	0
D000267	0
D000292	0
D000306	0
D000308	0
D000309	0
D000310	0
D000312	0
D000339	0
D000361	0
D000374	0
D000377	0
D000379	0
D000402	0
D000425	0
D000430	0
D000437	0
D000505	0
D000506	0
D000532	0
D000542	0
D000544	0
D000562	0
D000568	0
D000647	0
D000686	0
D000690	0
D000707	0
D000724	0
D000740	0
D000741	0
D000743	0
D000744	0
D000749	0
D000752	0
D000753	0
D000754	0
D000755	0
D000756	0
D000758	0
D000783	0
D000787	0
D000788	0
D000789	0
D000795	0
D000796	0
D000799	0
D000855	0
D000858	0
D000881	0
D001002	0
D001007	0
D001008	0
D001014	0
D001017	0
D001049	0
D001064	0
D001068	0
D001145	0
D001157	0
D001161	0
D001167	0
D001168	0
D001170	0
D001171	0
D001172	0
D001196	0
D001201	0
D001206	0
D001228	0
D001229	0
D001249	0
D001250	0
D001254	0
D001264	0
D001281	0
D001282	0
D001284	0
D001289	0
D001321	0
D001327	0
D001361	0
D001416	0
D001424	0
D001437	0
D001442	0
D001474	0
D001477	0
D001480	0
D001523	0
D001528	0
D001602	0
D001607	0
D001660	0
D001714	0
D001733	0
D001745	0
D001748	0
D001749	0
D001750	0
D001752	0
D001759	0
D001762	0
D001764	0
D001778	0
D001847	0
D001851	0
D001859	0
D001883	0
D001906	0
D001919	0
D001922	0
D001927	0
D001929	0
D001932	0
D001941	0
D001943	0
D001986	0
D001987	0
D001988	0
D001989	0
D001991	0
D001996	0
D002006	0
D002032	0
D002056	0
D002062	0
D002100	0
D002145	0
D002169	0
D002177	0
D002178	0
D002179	0
D002180	0
D002181	0
D002239	0
D002276	0
D002277	0
D002278	0
D002280	0
D002283	0
D002285	0
D002289	0
D002292	0
D002294	0
D002295	0
D002303	0
D002311	0
D002312	0
D002318	0
D002331	0
D002340	0
D002385	0
D002386	0
D002389	0
D002446	0
D002481	0
D002493	0
D002494	0
D002532	0
D002543	0
D002544	0
D002545	0
D002546	0
D002547	0
D002561	0
D002575	0
D002583	0
D002590	0
D002637	0
D002658	0
D002761	0
D002764	0
D002769	0
D002771	0
D002779	0
D002819	0
D002820	0
D002822	0
D002825	0
D002833	0
D002836	0
D002862	0
D003003	0
D003015	0
D003027	0
D003047	0
D003071	0
D003085	0
D003092	0
D003093	0
D003095	0
D003110	0
D003111	0
D003128	0
D003141	0
D003192	0
D003221	0
D003229	0
D003231	0
D003233	0
D003234	0
D003244	0
D003248	0
D003294	0
D003317	0
D003320	0
D003324	0
D003327	0
D003328	0
D003329	0
D003371	0
D003397	0
D003409	0
D003424	0
D003453	0
D003456	0
D003457	0
D003480	0
D003550	0
D003551	0
D003554	0
D003555	0
D003556	0
D003560	0
D003607	0
D003677	0
D003680	0
D003693	0
D003702	0
D003773	0
D003863	0
D003865	0
D003866	0
D003872	0
D003873	0
D003874	0
D003876	0
D003877	0
D003881	0
D003882	0
D003919	0
D003920	0
D003922	0
D003924	0
D003928	0
D003929	0
D003930	0
D003963	0
D003967	0
D003969	0
D004165	0
D004169	0
D004211	0
D004213	0
D004238	0
D004244	0
D004320	0
D004342	0
D004374	0
D004381	0
D004387	0
D004392	0
D004393	0
D004403	0
D004404	0
D004405	0
D004409	0
D004412	0
D004414	0
D004415	0
D004417	0
D004421	0
D004427	0
D004433	0
D004443	0
D004461	0
D004473	0
D004485	0
D004487	0
D004604	0
D004605	0
D004617	0
D004644	0
D004653	0
D004660	0
D004696	0
D004697	0
D004698	0
D004700	0
D004714	0
D004715	0
D004716	0
D004751	0
D004756	0
D004760	0
D004761	0
D004775	0
D004802	0
D004806	0
D004820	0
D004823	0
D004826	0
D004827	0
D004828	0
D004829	0
D004830	0
D004831	0
D004832	0
D004833	0
D004834	0
D004844	0
D004886	0
D004887	0
D004889	0
D004890	0
D004892	0
D004893	0
D004894	0
D004915	0
D004927	0
D004935	0
D004938	0
D004941	0
D004942	0
D004948	0
D005058	0
D005076	0
D005117	0
D005128	0
D005131	0
D005141	0
D005168	0
D005177	0
D005183	0
D005185	0
D005198	0
D005221	0
D005242	0
D005334	0
D005348	0
D005354	0
D005355	0
D005356	0
D005401	0
D005402	0
D005483	0
D005494	0
D005499	0
D005621	0
D005667	0
D005687	0
D005705	0
D005738	0
D005756	0
D005759	0
D005764	0
D005767	0
D005770	0
D005776	0
D005831	0
D005871	0
D005873	0
D005877	0
D005879	0
D005882	0
D005884	0
D005891	0
D005892	0
D005901	0
D005902	0
D005909	0
D005910	0
D005921	0
D005923	0
D006009	0
D006042	0
D006043	0
D006073	0
D006084	0
D006086	0
D006099	0
D006105	0
D006111	0
D006130	0
D006177	0
D006192	0
D006212	0
D006255	0
D006258	0
D006259	0
D006261	0
D006323	0
D006327	0
D006331	0
D006333	0
D006349	0
D006356	0
D006373	0
D006391	0
D006395	0
D006402	0
D006457	0
D006463	0
D006467	0
D006470	0
D006471	0
D006473	0
D006484	0
D006486	0
D006501	0
D006504	0
D006505	0
D006519	0
D006521	0
D006527	0
D006528	0
D006556	0
D006606	0
D006628	0
D006646	0
D006660	0
D006689	0
D006712	0
D006725	0
D006816	0
D006828	0
D006849	0
D006929	0
D006932	0
D006934	0
D006935	0
D006937	0
D006938	0
D006940	0
D006943	0
D006945	0
D006946	0
D006947	0
D006949	0
D006950	0
D006951	0
D006952	0
D006953	0
D006959	0
D006961	0
D006962	0
D006966	0
D006967	0
D006970	0
D006973	0
D006974	0
D006976	0
D006977	0
D006978	0
D006980	0
D006983	0
D006984	0
D006988	0
D006996	0
D007003	0
D007006	0
D007008	0
D007010	0
D007011	0
D007014	0
D007015	0
D007018	0
D007020	0
D007022	0
D007024	0
D007037	0
D007040	0
D007169	0
D007172	0
D007174	0
D007177	0
D007238	0
D007239	0
D007246	0
D007247	0
D007248	0
D007249	0
D007266	0
D007319	0
D007340	0
D007383	0
D007411	0
D007415	0
D007418	0
D007500	0
D007508	0
D007511	0
D007592	0
D007627	0
D007634	0
D007637	0
D007638	0
D007642	0
D007644	0
D007645	0
D007669	0
D007674	0
D007676	0
D007680	0
D007710	0
D007713	0
D007752	0
D007766	0
D007787	0
D007815	0
D007816	0
D007819	0
D007855	0
D007871	0
D007877	0
D007889	0
D007890	0
D007896	0
D007897	0
D007898	0
D007911	0
D007918	0
D007938	0
D007943	0
D007945	0
D007948	0
D007951	0
D007964	0
D007970	0
D007972	0
D007989	0
D008010	0
D008059	0
D008060	0
D008061	0
D008080	0
D008088	0
D008100	0
D008101	0
D008103	0
D008104	0
D008105	0
D008107	0
D008113	0
D008118	0
D008169	0
D008171	0
D008172	0
D008173	0
D008175	0
D008179	0
D008180	0
D008181	0
D008206	0
D008223	0
D008224	0
D008228	0
D008232	0
D008258	0
D008268	0
D008269	0
D008271	0
D008286	0
D008288	0
D008303	0
D008305	0
D008368	0
D008415	0
D008527	0
D008545	0
D008548	0
D008575	0
D008577	0
D008581	0
D008584	0
D008585	0
D008586	0
D008589	0
D008593	0
D008594	0
D008595	0
D008599	0
D008607	0
D008630	0
D008654	0
D008659	0
D008661	0
D008664	0
D008708	0
D008796	0
D008881	0
D009041	0
D009062	0
D009080	0
D009083	0
D009085	0
D009087	0
D009091	0
D009101	0
D009103	0
D009120	0
D009127	0
D009128	0
D009134	0
D009140	0
D009157	0
D009164	0
D009165	0
D009175	0
D009181	0
D009182	0
D009190	0
D009196	0
D009202	0
D009203	0
D009205	0
D009216	0
D009220	0
D009224	0
D009230	0
D009290	0
D009293	0
D009298	0
D009325	0
D009332	0
D009335	0
D009336	0
D009347	0
D009349	0
D009362	0
D009369	0
D009377	0
D009389	0
D009396	0
D009402	0
D009404	0
D009437	0
D009443	0
D009447	0
D009450	0
D009456	0
D009459	0
D009471	0
D009472	0
D009497	0
D009503	0
D009617	0
D009634	0
D009669	0
D009755	0
D009765	0
D009771	0
D009798	0
D009846	0
D009855	0
D009877	0
D009879	0
D009889	0
D009902	0
D009920	0
D009956	0
D009980	0
D009999	0
D010001	0
D010003	0
D010013	0
D010014	0
D010018	0
D010019	0
D010022	0
D010024	0
D010031	0
D010032	0
D010033	0
D010035	0
D010049	0
D010051	0
D010060	0
D010146	0
D010149	0
D010185	0
D010188	0
D010190	0
D010195	0
D010200	0
D010229	0
D010249	0
D010254	0
D010272	0
D010284	0
D010300	0
D010301	0
D010302	0
D010304	0
D010326	0
D010373	0
D010374	0
D010383	0
D010392	0
D010411	0
D010412	0
D010437	0
D010490	0
D010493	0
D010505	0
D010510	0
D010518	0
D010523	0
D010534	0
D010538	0
D010547	0
D010610	0
D010612	0
D010661	0
D010673	0
D010677	0
D010698	0
D010787	0
D010808	0
D010874	0
D010900	0
D010911	0
D010930	0
D010995	0
D010996	0
D011008	0
D011014	0
D011015	0
D011018	0
D011019	0
D011020	0
D011023	0
D011040	0
D011041	0
D011081	0
D011085	0
D011087	0
D011111	0
D011125	0
D011127	0
D011141	0
D011218	0
D011225	0
D011271	0
D011293	0
D011317	0
D011349	0
D011350	0
D011371	0
D011469	0
D011470	0
D011471	0
D011472	0
D011507	0
D011512	0
D011537	0
D011538	0
D011547	0
D011552	0
D011559	0
D011565	0
D011595	0
D011618	0
D011628	0
D011629	0
D011654	0
D011655	0
D011656	0
D011657	0
D011658	0
D011665	0
D011686	0
D011693	0
D011695	0
D011696	0
D011697	0
D011704	0
D011711	0
D011778	0
D011906	0
D011928	0
D012004	0
D012008	0
D012010	0
D012080	0
D012120	0
D012127	0
D012128	0
D012131	0
D012141	0
D012148	0
D012153	0
D012170	0
D012173	0
D012175	0
D012208	0
D012213	0
D012214	0
D012216	0
D012220	0
D012221	0
D012223	0
D012226	0
D012257	0
D012279	0
D012282	0
D012393	0
D012421	0
D012480	0
D012488	0
D012507	0
D012509	0
D012512	0
D012516	0
D012532	0
D012536	0
D012541	0
D012552	0
D012553	0
D012554	0
D012555	0
D012559	0
D012594	0
D012595	0
D012612	0
D012614	0
D012628	0
D012640	0
D012713	0
D012751	0
D012769	0
D012770	0
D012772	0
D012774	0
D012778	0
D012798	0
D012852	0
D012859	0
D012871	0
D012872	0
D012874	0
D012878	0
D012883	0
D012893	0
D012912	0
D012983	0
D013035	0
D013036	0
D013118	0
D013119	0
D013166	0
D013167	0
D013174	0
D013180	0
D013203	0
D013207	0
D013224	0
D013226	0
D013262	0
D013272	0
D013274	0
D013276	0
D013280	0
D013281	0
D013290	0
D013313	0
D013322	0
D013345	0
D013375	0
D013530	0
D013575	0
D013577	0
D013585	0
D013610	0
D013611	0
D013614	0
D013617	0
D013622	0
D013683	0
D013684	0
D013700	0
D013717	0
D013733	0
D013736	0
D013742	0
D013746	0
D013771	0
D013789	0
D013832	0
D013915	0
D013919	0
D013920	0
D013921	0
D013922	0
D013923	0
D013924	0
D013927	0
D013945	0
D013953	0
D013958	0
D013964	0
D013966	0
D013967	0
D013968	0
D013971	0
D013981	0
D014005	0
D014006	0
D014008	0
D014009	0
D014010	0
D014012	0
D014029	0
D014069	0
D014098	0
D014120	0
D014123	0
D014125	0
D014202	0
D014211	0
D014235	0
D014245	0
D014247	0
D014256	0
D014257	0
D014277	0
D014328	0
D014352	0
D014353	0
D014355	0
D014376	0
D014390	0
D014391	0
D014397	0
D014402	0
D014406	0
D014424	0
D014435	0
D014437	0
D014438	0
D014456	0
D014511	0
D014526	0
D014549	0
D014550	0
D014552	0
D014570	0
D014581	0
D014592	0
D014594	0
D014605	0
D014606	0
D014627	0
D014648	0
D014652	0
D014653	0
D014657	0
D014693	0
D014717	0
D014802	0
D014806	0
D014808	0
D014811	0
D014813	0
D014820	0
D014839	0
D014842	0
D014846	0
D014848	0
D014883	0
D014890	0
D014899	0
D014917	0
D014927	0
D014945	0
D014946	0
D014947	0
D014985	0
D014987	0
D015001	0
D015009	0
D015043	0
D015175	0
D015179	0
D015210	0
D015212	0
D015223	0
D015228	0
D015270	0
D015275	0
D015352	0
D015423	0
D015430	0
D015431	0
D015433	0
D015440	0
D015451	0
D015452	0
D015464	0
D015465	0
D015466	0
D015470	0
D015473	0
D015477	0
D015479	0
D015523	0
D015535	0
D015614	0
D015624	0
D015663	0
D015674	0
D015746	0
D015812	0
D015814	0
D015817	0
D015818	0
D015821	0
D015823	0
D015827	0
D015829	0
D015863	0
D015866	0
D015877	0
D015878	0
D016026	0
D016055	0
D016066	0
D016135	0
D016171	0
D016393	0
D016399	0
D016403	0
D016410	0
D016411	0
D016460	0
D016469	0
D016470	0
D016472	0
D016491	0
D016523	0
D016532	0
D016535	0
D016543	0
D016553	0
D016574	0
D016584	0
D016585	0
D016649	0
D016724	0
D016739	0
D016750	0
D016769	0
D016773	0
D016778	0
D016779	0
D016780	0
D016781	0
D016868	0
D016883	0
D016889	0
D016891	0
D016905	0
D016908	0
D016919	0
D016920	0
D016921	0
D017029	0
D017086	0
D017092	0
D017093	0
D017094	0
D017114	0
D017116	0
D017118	0
D017119	0
D017180	0
D017192	0
D017202	0
D017229	0
D017285	0
D017379	0
D017486	0
D017488	0
D017490	0
D017495	0
D017497	0
D017511	0
D017674	0
D017681	0
D017699	0
D017719	0
D017728	0
D018088	0
D018149	0
D018192	0
D018197	0
D018207	0
D018223	0
D018241	0
D018263	0
D018268	0
D018270	0
D018273	0
D018276	0
D018278	0
D018281	0
D018288	0
D018358	0
D018410	0
D018442	0
D018461	0
D018487	0
D018500	0
D018549	0
D018589	0
D018633	0
D018771	0
D018781	0
D018784	0
D018785	0
D018798	0
D018805	0
D018856	0
D018879	0
D018901	0
D019106	0
D019115	0
D019190	0
D019226	0
D019294	0
D019337	0
D019584	0
D019586	0
D019958	0
D019964	0
D020018	0
D020019	0
D020096	0
D020152	0
D020159	0
D020165	0
D020176	0
D020178	0
D020179	0
D020181	0
D020246	0
D020250	0
D020256	0
D020261	0
D020301	0
D020329	0
D020370	0
D020388	0
D020435	0
D020521	0
D020522	0
D020528	0
D020529	0
D020734	0
D020766	0
D020773	0
D020790	0
D020795	0
D020814	0
D020915	0
D020961	0
D022124	0
D024741	0
D026681	0
D028226	0
D029242	0
D029424	0
D029481	0
D029503	0
D030342	0
D031901	0
D033461	0
D034141	0
D034721	0
D036801	0
D041781	0
D043183	0
D044342	0
D045823	0
D046150	0
D046152	0
D046351	0
D046768	0
D047748	0
D047928	0
D048550	0
D048909	0
D048949	0
D048968	0
D049970	0
D050031	0
D050171	0
D050177	0
D050197	0
D050723	0
D051261	0
D051359	0
D051436	0
D051437	0
D051474	0
D052016	0
D052018	0
D052256	0
D052456	0
D052497	0
D052556	0
D052878	0
D053098	0
D053158	0
D053159	0
D053201	0
D053202	0
D053206	0
D053717	0
D054058	0
D054078	0
D054179	0
D054198	0
D054218	0
D054327	0
D054537	0
D054556	0
D054559	0
D054990	0
D055113	0
D055371	0
D055623	0
D055728	0
D055744	0
D055752	0
D056006	0
D056587	0
D056725	0
D056806	0
D056912	0
D057112	0
D058186	0
D058225	0
D058387	0
D058447	0
D058866	0
D059268	0
D059350	0
D059352	0
D059413	0
D059606	0
D059787	0
D060050	0
D060585	0
D060737	0
D060825	0
D061686	0
D062025	0
D062787	0
D063806	0
D063807	0
D064420	0
D065306	0
D065446	0
D065627	0
D065631	0
D065768	0
