# Supplementary material for: Drug repurposing to tackle parainfluenza 3 based on multi-similarities and network proximity analysis
Source: Front Pharmacol. 2024 Oct 1;15:1428925. doi: 10.3389/fphar.2024.1428925 (PMC11473393; doi:10.3389/fphar.2024.1428925)
Supplement: Supplementary file 1 [file DataSheet2.zip › Supplementary table/Supplementary Information Table S4.xlsx]

## Sheet: Drug targets
Drug targets for 14 drugs
drug	targets
Streptozocin	CYP1A2,CYP2E1,CYP1A1,ABCB1,SLC2A2,MGEA5
Acarbose	AMY2A,SI,MGAM,MGA,GAA,LPL,SLC2A4
Amikacin	B2M ,IFNG,SMN1
Plazomicin	MRM2,SLC47A1,SLC47A2
N-Acetylglucosamine	RENBP,B4GALT1,NAGLU,B4GALT4,NAGK,NAGPA
Oseltamivir	NEU3,NEU2,CES1,SLC15A1,ABCC4,SLC22A8,NEU1
Telbivudine	p
Riboflavin	BRCA1,HSD17B10,MTHFR,MAOA,SLC22A6,RFK,BLVRB
Regadenoson	AMPD1,ADORA2A,ADORA2B
Fosdenopterin	SLC22A6,SLC47A1,SLC47A2,MOCS2
Streptomycin	EHMT2,PADI4
Cytarabine	CDA,MED12L,GATA1,SULT2B1,NT5C3A,IKZF1,DROSHA,SLC22A12,WT1,RRM2B,NT5C2,BMP7,POLD1,POLE ,DOK5,DCK,RRM2,GATA3,P2RY12,POLA1,RRM1,NCOA3,CYP2E1,TYMSOS,ABCC4,HSPA4,FLT3,SLCO1B1,RUNX1,GSTP1,KMT2A,KIT,POLB,TYMS,ABCB1,CYP2C9,SLC29A1,CYP3A4,SLC22A4,ABCC10,NT5E,DCTD
ribavirin	IMPDH1,L,PB1,IMPDH2,CARD16,IL6,IFIT1,VWF,HLA-B,BCL-2,SOCS3,SLC28A2,MMP1,CXCL8,OAS1,IL21R,KLRK1,CYP2R1,FTO,SLC6A4,OASL,CYP27B1,DNAAF9,CTLA4,CST3,TUT7,TP53,HLA-A,ANGPT2,KRT18,IL18,HLA-C,VIP,SLC29A1,EGFR,CASP1,MICB,RORC
peramivir	NA
zanamivir(CONTROL)	NEU1,NEU2
